# Supplementary material for: A Global and Sector-Based Comparison of OCT Angiography and Visual Field Defects in Glaucoma
Source: J Ophthalmol. 2022 May 11;2022:6182592. doi: 10.1155/2022/6182592 (PMC9124140; doi:10.1155/2022/6182592)
Supplement: Supplementary Materials — Supplemental Figure 1: scatterplots demonstrating linear relationship of structural and functional measures, using 1/Lambert units for visual field measures. Structural measures included radial peripapillary capillary (RPC) vessel density (VD) measured by optical coherence tomography angiography and retinal nerve fiber layer thickness (RNFLT) measured with spectral-domain optical coherence tomography. Functional measures from visual field testing include the mean deviation (MD) and pattern standard deviation (PSD). (A–D) Glaucoma subjects and (E–G) glaucoma suspects. Supplemental Figure 2: sector Pearson correlations shown for glaucoma and glaucoma suspect eyes between the mean sensitivity (MS (B, C)), total deviation (TDV (D, E)), and pattern standard deviation (PSD (F, G)) using 1/Lambert units with radial peripapillary capillary (RPC) vessel density (VD) or retinal nerve fiber layer thickness (RNFLT). Sectors of the optic nerve head are defined as the temporal upper (TU), temporal lower (TL), superotemporal (ST), inferotemporal (IT), superonasal (SN), inferonasal (IN), nasal upper (NU), and nasal lower (NL) sectors. Supplemental tables include tables evaluating structure-function correlations using 1/Lambert units for visual field measures. This file also contains the linear regression estimates of the effect of visual field measures (dB and 1/Lambert) while adjusting for age and sex. [file 6182592.f1.zip]

Archive with 3 entries (3 files):
- 6182592.f1/Supplemental Figure 1.eps
- 6182592.f1/Supplemental Figure 2.eps
- 6182592.f1/Supplemental Tables.docx
